# Supplementary material for: Impact of Vitamin D Status and Nutrition on the Occurrence of Long Bone Fractures Due to Falls in Elderly Subjects in the Vojvodina Region of Serbia
Source: Nutrients. 2024 Aug 14;16(16):2702. doi: 10.3390/nu16162702 (PMC11356805; doi:10.3390/nu16162702)
Supplement: Supplementary file 1 [file nutrients-16-02702-s001.zip]

Archive with 1 entries (1 files):
- nutrients-3144557-supplementary.pdf
